# Supplementary material for: The endogenous cardiotonic steroid Marinobufagenin and decline in estimated glomerular filtration rate at follow-up in patients with arterial hypertension
Source: PLoS One. 2019 Feb 28;14(2):e0212973. doi: 10.1371/journal.pone.0212973 (PMC6394930; doi:10.1371/journal.pone.0212973)
Supplement: S1 Dataset — Data from baseline visit(s) and follow-up. (XLSX) [file pone.0212973.s001.xlsx]

## Sheet: GECOH_05102017_data
studyno	existingkidneydisease	daysbetween	Krea_followupMBG	eGFR_followupMBG	eGFR_diff	eGFRdecline_peryear	shortFUP	U_protein_followupMBG	U_albumin_followupMBG	ACRfup	MRblockertreatment	PAAdrenalectomy	age	Gender	PA	BMI1	SBP1	Sodium1	Ca2ges1	PO4_1	UricAcid1	Crea1	LDL1	UrSod1	UrCrea1	UrCrea1_1	UrAlbum1	UrProt1	Hkt1	HCO3V2	ACEInhibitoryn1	AT2RecBlocktyn1	Betablockeryn1	Cachannelblockyn1	Diureticsyn1	DM2Yyn1	DM1or2yn1	Smokeyn1	Urine24hsodium2	Urine24hproteine2	Urine24halbumin2	MBGplasma1	age2	ACR	GFR_CKDEPI_1	UrSodCreaRatio
44	0	#NULL!	#NULL!	#NULL!	#NULL!	#NULL!	#NULL!	#NULL!	#NULL!	#NULL!	0	0	51.1294	0	0	22.5705	127.5	143	2.41	2.5	6	1.22	108	44	160	14.144	0	90	42.6	25.2	1	0	1	0	1	0	0	2	189	89.02	11	0.05	51	0	51.2	0.275
27	1	973	3.85	11.5	-15.13	-5.7	0	1717	1083	1444	1	0	63.6632	0	0	34.0636	142.5	142	2.3	3.48	7.2	1.95	61	32	199	17.5916	#NULL!	#NULL!	36.7	30.3	0	1	1	1	1	1	1	1	178	6825	5925	0.06	63	#NULL!	26.6	0.160804
28	0	662	0.72	116.6	15.67	8.6	0	120	23	10.177	0	0	38.3463	1	0	30.4852	130	142	2.28	3.07	5.8	0.95	136	141	160	14.144	24	96	43.4	23.2	0	0	1	1	0	0	0	2	129	83.2	14	0.12	38	0.15	100.9	0.88125
34	0	#NULL!	#NULL!	#NULL!	#NULL!	#NULL!	#NULL!	#NULL!	#NULL!	#NULL!	0	0	65.2129	1	0	34.7755	192.5	142	2.33	2.42	5	0.84	168	96	37	3.2708	0	33	37.6	28.1	0	0	0	0	0	0	0	0	32	65.7	11	0.12	65	0	91.7	2.59459
75	0	2451	0.7	114.4	-14.46	-1.82	0	#NULL!	#NULL!	#NULL!	0	0	36.5476	1	0	23.03	116.5	141	2.24	2.84	3.5	0.6	118	196	129	11.4036	0	59	41.2	24.8	0	0	0	0	0	0	0	1	139	52.02	#NULL!	0.18	36	0	128.9	1.51938
74	0	2477	0.75	93.6	0.35	0.1	0	#NULL!	#NULL!	#NULL!	0	0	62.1629	1	0	33.9624	189	141	2.32	3.12	6.8	0.85	116	129	161	14.2324	0	95	41.6	27.9	1	0	1	0	1	0	0	0	86	43.5	#NULL!	0.19	62	0	93.3	0.801242
22	0	2727	0.78	121.7	-3.32	-0.4	0	#NULL!	#NULL!	#NULL!	0	0	21.9138	1	0	38.6414	150	144	2.3	2.53	5.1	0.83	108	104	308	27.2272	19	126	40.8	25.5	0	0	0	0	0	0	0	2	#NULL!	#NULL!	#NULL!	0.24	21	0.0616883	125	0.337662
87	0	#NULL!	#NULL!	#NULL!	#NULL!	#NULL!	#NULL!	#NULL!	#NULL!	#NULL!	0	0	70.2533	0	0	27.4691	188	142	2.28	2.67	5.1	0.99	145	171	182	16.0888	27	113	43.1	28.1	1	0	1	1	0	0	0	1	163	86.9	#NULL!	0.27	70	0.148352	57.6	0.93956
138	0	#NULL!	#NULL!	#NULL!	#NULL!	#NULL!	#NULL!	#NULL!	#NULL!	#NULL!	0	0	43.0883	1	0	32.5982	138	139	2.24	2.47	5	0.84	94	100	73	6.4532	11	31	39.6	23.9	0	0	0	0	0	0	0	0	425	128.25	#NULL!	0.28	43	0.150685	107.2	1.36986
139	0	#NULL!	#NULL!	#NULL!	#NULL!	#NULL!	#NULL!	#NULL!	#NULL!	#NULL!	0	0	20.9446	0	0	27.9001	145	141	2.59	3.31	5.9	1.13	#NULL!	181	170	15.028	29	91	42.2	27.1	0	0	0	0	0	0	0	2	289	95.81	24	0.28	20	0.170588	69.4	1.06471
57	0	#NULL!	#NULL!	#NULL!	#NULL!	#NULL!	#NULL!	#NULL!	#NULL!	#NULL!	0	0	63.9425	1	0	26.1752	185	143	2.46	3.11	5.9	1.02	150	123	148	13.0832	0	58	40.8	28.7	0	1	0	0	0	0	0	1	138	45	#NULL!	0.29	63	0	77.3	0.831081
86	0	2606	0.67	96.1	-0.9	-0.1	0	#NULL!	#NULL!	#NULL!	0	0	64.6845	1	0	34.6083	153	140	2.38	3.75	5.8	0.74	105	62	76	6.7184	0	38	39.4	26	0	1	1	1	0	0	0	0	142	81.9	#NULL!	0.29	64	0	97	0.815789
10	0	741	0.68	114.7	-3.08	-1.5	0	151	21	#NULL!	1	0	43.77	1	1	40.1592	203	141	2.25	2.34	5.6	0.66	102	139	89	7.8676	38	125	40.4	29	0	1	1	0	1	0	0	0	#NULL!	#NULL!	#NULL!	0.32	43	0.426966	117.8	1.5618
136	0	#NULL!	#NULL!	#NULL!	#NULL!	#NULL!	#NULL!	#NULL!	#NULL!	#NULL!	0	0	66.7269	0	0	28.5062	161	140	2.28	2.44	5.2	0.88	84	189	85	7.514	11	65	38.7	28.3	1	0	1	1	0	0	0	0	388	152.5	#NULL!	0.33	66	0.129412	68.1	2.22353
85	0	2409	0.77	104.2	-6.74	-1	0	115	33	47.1429	0	0	45.5907	1	0	30.9617	182	142	2.3	2.87	4.6	0.74	106	18	52	4.5968	0	56	38.4	25.8	1	0	1	1	1	0	0	2	115	75	#NULL!	0.38	45	0	110.9	0.346154
49	0	662	0.79	99.5	5.25	2.9	0	#NULL!	#NULL!	#NULL!	0	2	55.4497	1	0	20.2755	165	142	2.44	2.87	6.3	0.91	183	126	95	8.398	0	61	41.5	27.8	0	0	0	0	0	0	0	0	148	148.4	#NULL!	0.4	55	0	94.2	1.32632
58	0	#NULL!	#NULL!	#NULL!	#NULL!	#NULL!	#NULL!	#NULL!	#NULL!	#NULL!	0	0	73.1389	1	0	23.6009	155	138	2.33	4.65	4.8	1.04	119	83	202	17.8568	23	150	39.5	28.1	0	1	1	1	1	0	0	0	140	105.3	#NULL!	0.45	73	0.113861	70.8	0.410891
55	0	989	0.87	79.6	20.46	7.6	0	#NULL!	#NULL!	#NULL!	0	0	43.8001	0	0	31.9968	132.5	141	2.36	#NULL!	7.4	1.13	#NULL!	#NULL!	#NULL!	#NULL!	#NULL!	#NULL!	39.4	23.5	1	0	1	0	0	0	0	1	62	103.2	#NULL!	0.49	43	#NULL!	59.1	#NULL!
195	0	76	0.92	103.7	-10.62	-51	1	#NULL!	#NULL!	#NULL!	1	1	39.8111	1	1	28.306	170	142	2.21	1.76	3.7	0.76	139	128	86	7.6024	20	82	40.8	#NULL!	0	1	0	1	0	0	0	1	#NULL!	#NULL!	#NULL!	0.53	39	0.232558	114.3	1.48837
50	0	3020	0.94	59.2	-0.46	-0.1	0	#NULL!	#NULL!	#NULL!	0	0	67.0609	0	0	26.7038	137.5	142	2.26	2.79	6.4	0.98	#NULL!	82	32	2.8288	34	80	37	26.3	0	1	1	1	1	0	0	1	258	201.6	48	0.57	67	1.0625	59.7	2.5625
115	0	1148	1.29	48.7	4.37	1.4	0	#NULL!	#NULL!	#NULL!	0	0	45.462	0	0	32.2156	163	146	2.33	3.36	7.6	1.42	101	23	372	32.8848	145	355	39	28.1	1	1	1	1	0	1	1	1	230	168.75	47	0.58	45	0.389785	44.3	0.061828
14	0	2457	1.05	60.2	6.49	1	0	#NULL!	19	13.2867	0	0	47.2608	0	0	30.7835	132.5	143	2.34	2.07	7.1	1.2	#NULL!	67	185	16.354	42	175	43.4	28.1	0	1	1	1	1	0	0	0	#NULL!	#NULL!	#NULL!	0.63	47	0.227027	53.7	0.362162
69	0	2826	0.72	98.7	-0.59	-0.1	0	#NULL!	#NULL!	#NULL!	0	0	56.1478	1	0	28.4899	170	142	2.39	2.77	5.6	0.81	121	47	50	4.42	0	28	42	28	1	0	0	0	1	0	0	0	232	110	#NULL!	0.64	56	0	99.2	0.94
233	0	320	1.23	70	-4.05	-4.6	1	#NULL!	#NULL!	#NULL!	1	1	45.0951	1	1	#NULL!	160	150	2.44	2.62	9.1	1.18	117	94	87	#NULL!	19	71	43.7	33.1	0	0	1	0	1	0	0	1	#NULL!	#NULL!	#NULL!	0.65	45	0.218391	74	1.08046
83	0	1071	1.13	55.6	-14.4	-4.9	0	#NULL!	#NULL!	#NULL!	0	0	49.681	0	0	25.7657	164.5	141	2.36	3.44	7.5	0.95	108	105	105	9.282	29	82	42.4	28	0	0	1	1	0	1	1	0	100	117.3	31	0.67	49	0.27619	70	1
68	0	1142	1.23	43.1	0.41	2	0	125	65	#NULL!	0	0	65.9384	0	0	26.8923	160	139	2.36	3	5.9	1.3	148	55	110	9.724	0	83	44.3	#NULL!	0	0	1	1	1	0	0	0	216	97.2	#NULL!	0.68	65	0	42.7	0.5
167	0	1582	1.35	42.7	-11.89	-2.7	0	83	44	54.321	1	0	55.1622	0	1	41.0981	202	147	2.33	0.95	7.6	1.13	104	45	231	20.4204	215	409	42.9	31.5	1	0	1	1	0	1	1	0	234	305.14	169	0.68	55	0.930736	54.6	0.194805
71	0	2517	1.46	35.1	-12.36	-2.8	0	#NULL!	#NULL!	#NULL!	0	0	66.0589	0	0	26.2507	170.5	143	2.3	2.25	5.9	1.19	174	189	118	10.4312	12	94	44.9	29.8	0	0	0	0	0	0	0	0	140	117.9	#NULL!	0.69	66	0.101695	47.5	1.60169
121	0	1689	0.79	120	-3.32	-0.7	0	#NULL!	#NULL!	#NULL!	1	1	25.9822	1	1	20.8325	183.5	142	2.13	2.67	4.3	0.8	98	110	97	8.5748	37	138	31.6	33.2	0	0	0	0	0	0	0	0	61	86.4	25	0.69	25	0.381443	123.3	1.13402
200	0	1082	1.2	57.7	-1.21	-0.4	0	#NULL!	#NULL!	#NULL!	0	0	33.9603	0	0	31.4815	145	144	2.54	2.7	7.1	1.2	108	68	208	#NULL!	177	343	49.5	#NULL!	1	0	1	1	0	0	0	0	93	244.65	101	0.73	33	0.850962	58.9	0.326923
4	0	933	0.93	64.5	3.02	-0.7	0	#NULL!	#NULL!	12.3967	1	0	62.694	0	1	29.4076	149.25	144	2.2	3.01	5.3	0.98	108	75	224	19.8016	16	136	45.5	25	0	0	1	1	1	0	0	0	#NULL!	#NULL!	#NULL!	0.74	62	0.0714286	61.5	0.334821
199	0	2435	0.86	87.5	-5.31	-3.8	0	#NULL!	#NULL!	#NULL!	0	0	63.6386	1	0	39.9187	175	142	2.36	2.56	5	0.84	154	69	128	#NULL!	4	98	36	#NULL!	0	0	1	0	0	1	1	0	230	143.1	8	0.75	63	0.03125	92.8	0.539062
60	0	1103	0.57	115.3	1.53	0.5	0	#NULL!	#NULL!	#NULL!	1	1	52.3833	1	1	33.3848	185	143	2.24	3.18	5.1	0.62	106	123	118	10.4312	0	100	42.2	26.3	0	0	1	0	1	0	0	2	112	119.6	#NULL!	0.78	52	0	113.7	1.04237
2	0	1553	1.5	37.3	-18.63	-4.4	0	#NULL!	#NULL!	#NULL!	1	0	56.2902	0	1	20.5688	188	146	2.3	2.84	7.3	1.1	122	76	232	20.5088	94	259	44	29	0	0	1	0	0	1	1	1	#NULL!	#NULL!	#NULL!	0.79	56	0.405172	56	0.327586
30	0	805	0.95	91.2	-9.07	-4.1	0	#NULL!	#NULL!	#NULL!	1	1	50.5079	1	1	23.8237	170	146	2.35	2.72	6.4	0.87	#NULL!	17	14	1.2376	0	11	42.4	32.6	1	0	0	1	1	0	0	2	174	99	11	0.79	50	0	100.3	1.21429
51	0	731	1.16	70.5	-27.59	-13.8	0	#NULL!	#NULL!	#NULL!	0	1	52.9336	1	1	#NULL!	140	144	2.45	2.88	3.6	0.88	150	33	91	8.0444	13	99	41.4	#NULL!	1	0	1	1	1	0	0	#NULL!	#NULL!	#NULL!	#NULL!	0.79	52	0.142857	98.1	0.362637
73	0	#NULL!	#NULL!	#NULL!	#NULL!	#NULL!	#NULL!	#NULL!	#NULL!	#NULL!	1	0	55.3046	1	0	24.0346	193	142	2.57	4.01	7	0.59	100	130	131	11.5804	69	239	39.5	27.6	1	0	1	1	1	0	0	0	242	571.5	495	0.81	55	0.526718	113.7	0.992366
137	0	2612	0.86	98.1	4.2	0.5	0	#NULL!	#NULL!	#NULL!	0	0	46.8008	1	0	32.2457	159	139	2.28	2.38	5.3	0.96	102	15	25	2.21	11	0	45.5	24.6	0	0	1	0	0	0	0	1	118	96.9	#NULL!	0.81	46	0.44	93.9	0.6
11	0	1552	1.28	43.6	-3.08	-0.7	0	#NULL!	#NULL!	#NULL!	1	0	61.5277	0	1	30.6689	202	143	2.17	2.82	7.9	1.24	101	51	121	10.6964	50	141	46.2	27.8	1	0	1	1	0	0	0	1	#NULL!	#NULL!	#NULL!	0.9	61	0.413223	46.7	0.421488
21	0	3074	1.6	34.1	-30.01	-2.9	0	#NULL!	#NULL!	#NULL!	1	0	53.2977	0	0	29.9136	122.5	146	2.47	3.52	7.6	1	#NULL!	160	168	14.8512	109	311	46.4	29.3	1	0	1	0	1	0	0	0	93	126.04	42	0.9	53	0.64881	64.1	0.952381
